# Supplementary material for: Transient Confinement of the Quaternary Tetramethylammonium Tetrafluoroborate Salt in Nylon 6,6 Fibres: Structural Developments for High Performance Properties
Source: Materials (Basel). 2021 May 29;14(11):2938. doi: 10.3390/ma14112938 (PMC8198042; doi:10.3390/ma14112938)
Supplement: Supplementary file 1 [file materials-14-02938-s001.zip]

Archive with 1 entries (1 files):
- materials-1215537-supplementary.pdf
